# Supplementary material for: Intimate partner violence during pregnancy and adverse birth outcomes in Ethiopia: A systematic review and meta-analysis
Source: PLoS One. 2022 Dec 22;17(12):e0275836. doi: 10.1371/journal.pone.0275836 (PMC9778523; doi:10.1371/journal.pone.0275836)
Supplement: S2 File — (XLSX) [file pone.0275836.s002.xlsx]

## Sheet: by the Head
መማር ማስተማር ን በተመለከተ (በቅርብ ኃላፊ የሚሞላ)		የመምህሩ ስም		#REF!
ተ/ቁ	የአፈጻጸም መመዘኛ ነጥቦች	ክብደት	የአፈጻጸም ደረጃ		1
				የተገኘ አማካይ ውጤት
				(የመለኪያክብደትxየአፈፃፀም ደረጃ)
1	የመጀመሪያ ቀን የመጀመሪያ ክፍል የማክበር ሁኔታ (Day 1 Class 1) የመጀመር ሁኔታ	0.03		0	0
2	የሲለበስና የሞጁል ጥራትና በወቅቱ የማድረስ የማሰራጨት ሁኔታ	0.07		0	0
3	ተማሪዎችን በተከታታይነት ማማከር	0.05		0	0
4	የሚያማክሯቸውን ተማሪዎች ዝርዝር በደንብ ዶክመንት አድርጐ መያዝ	0.04		0	0
5	ለሚያስተምረው ትምህርት ኘሮግራም ማውጣትና በፕሮግራሙ መሰረት መፈጸም (መቼ፣የት እና ምን)	0.03		0	0
6	Attendance, Group & Individual assignment ሪፖርት ለዲፖርትመንት በወቅቱ ማቅረብ	0.04		0	0
7	Peer learing መሠረት አድርጎ የተማሪዎችን ውጤት ለማሻሻል መስራት፡፡/ይህንን መቀበል/	0.06		0	0
8	በ1ለ5 ተደራጅቶ ከሌሎች የሥራ ባልደረቦቹ ጋር የመማማርና /ይህንን መቀበል/	0.05		0	0
9	ባስቀመጡት ኘሮግራም መሠረት ቢሮ መገኘት	0.03		0	0
10	የፈተና ጥያቄዎችን ከኮርሱ ግቦች አንጻር ማዘጋጀት፣ በፈተና ኮሚቴ በአግባቡ ማስገምገምና በተሰጠው አስተያየት መሠረት አስተካክሎ መፈተን	0.04		0	0
11	ተከታታይ ምዘና በኮርስ ሲለበስ መሰረት ማካሄድ	0.04		0	0
12	ጊዜን በአግባቡ የመጠቀም ብቃት	0.03		0	0
13	ተማሪዎችን ማብቃትና ልዩ አካዳሚክ ድጋፍ ለሚያስፈልጋቸው ተማሪዎች የማጠናከሪያ ትምህርት መስጠት	0.04		0	0
14	የተግባር ተኮር ትምህርት መስጫ ቦታዎች ላይ ተገኝቶ ማስተማር (የተግባር ትምህርት ላላችው)	0.04		0	0
15	የተለያዩ የትምህርት መርጃ መሳሪያዎችን መጠቀም	0.03		0	0
16	በጋራ ለሚሰጡ ኮርሶች የጋራ ጥያቄ ማውጣት	0.04		0	0
17	በፕሮግራሙ መሰረት ኮርሱን ማጠናቀቅ	0.04		0	0
18	የተማሪዎችን ውጤት በካሌንደሩ መሰረት ማስገባት	0.03		0	0
19	ውጤት ሲያስገቡ ያለውን ስህተት ማስወገድና ተማሪዎችን ለተጨማሪ ወጭ እና እንግልት አለመዳረግ	0.05		0	0
20	ከቅረብ ኃላፊው የሚሰጠውን ተልዕኮ በወቅቱ የመፈጸም ሁኔታ	0.03		0	0
21	የዲፖርትመንት ኘሮግራም ላይ የDAC ስብሰባ፣ ከተማሪዎች ጋር ያለ የጋራ ውይይት የመገኘት	0.03		0	0
22	በሰዓቱ ተገኝቶ የተመደበበትን ፈተና የመፈተን ሁኔታ	0.02		0	0
23	በማንኛውም የኮሚቴ አባልነት ወይም በግል የሚሰጥ ስራ መስራት	0.03		0	0
24	ከስራ ባልደረቦች ጋር ተግባብቶ መስራት	0.03		0	0
25	ከተማሪ ጋር ያልተገባ ግንኙነት አለመፍጠር	0.04		0	0
26	በዲፖርትመንት ካውንስል/ በሌሎች ዩኒቨርሲቲ ውስጥ በሚካሄድ ስብሰባዎች ተገኝቶ የራስን ገንቢ አስተዋፅኦ ማበርከት	0.04		0	0
	ድምር ውጤት	1		0	0

## Sheet: by Advisee
		የቅጾች ብዛት		8
የማማከር አገልግሎትን በተመለከተ (በተማሪዎች የሚሞላ)		የመምህሩ ስም			#REF!
ተ/ቁ	የአፈጻጸም መመዘኛ ነጥቦች	ክብደት	የአፈጻጸም ደረጃ				አማካይ የአፈጻጸም ደረጃ	አማካይ ውጤት	1
			4	3	2	1		(የመለኪያክብደት x አማካይ የአፈፃፀም ደረጃ)
			በጣም ከፍተኛ	ከፍተኛ	መካከለኛ	ዝቅተኛ
1	የተማሪዎች መረጃ በተደራጀ መንገድ መያዝ	0.2					0	0	0
2	በፕሮግራሙ መሰረት ቢሮ መገኘት	0.15					0	0	0
3	የማማከሪያ ፕሮግራም ማዉጣት	0.1					0	0	0
4	አገልግሎት የተሰጠበትን ጊዜና አገልግሎት ያገኙትን ተማሪዎች ብዛት መረጃ መዝግቦ መያዝ	0.15					0	0	0
5	በአገልግሎት አሰጣጥ ዙሪያ ሁሉንም ተማሪዎች ማወያየት	0.1					0	0	0
6	አስተያቶችን ተቀብሎ ማስተካከልና አገልግሎቶችን ማሻሻል	0.1					0	0	0
7	የሚያማክሯቸዉን ተማሪዎች ስታተስ በወቅቱ ሰርቶ ማስገባት	0.1					0	0	0
8	ዝቅተኛ ዉጤት ያላቸዉን በመለየት ድጋፍ የሚያገኙበትን መንገድ ማመቻቸት	0.1					0	0	0
	አማካይ ውጤት		0	0	0	0	0	0	0

## Sheet: Module & Sylabus Quality
	የመምህሩ ስም			#REF!
	የሞጁል ጥራት መገምገሚያ	(በጥራት ኮሚቴ የሚሞላ)				የቅጾች ብዛት	1
ተ/ቁ	የአፈጻጸም መመዘኛ ነጥቦች	ክብደት	የአፈጻጸም ደረጃ				አማካይ የአፈጻጸም ደረጃ	አማካይ ውጤት
			4	3	2	1		(የመለኪያ ክብደት x አማካይ የአፈፃፀም ደረጃ) በ%
			በጣም ከፍተኛ	ከፍተኛ	መካከለኛ	ዝቅተኛ
1	Cover page	0.05					0	0
2	Unit Description	0.03					0	0
3	General Objective	0.05					0	0
4	Specific Objectives	0.15					0	0
5	Methods of Teaching	0.1					0	0
6	Contents	0.2					0	0
7	Assessment	0.15					0	0
8	Preparation and Evaluation process	0.1					0	0
9	General standards for module format	0.12					0	0
10	Layout of the module	0.05					0	0
	አማካይ ውጤት		0	0	0	0	0	0
	የሲለበስ ጥራት መገምገሚያ	(በጥራት ኮሚቴ የሚሞላ)
ተ/ቁ	የአፈጻጸም መመዘኛ ነጥቦች	ክብደት	የአፈጻጸም ደረጃ				አማካይ የአፈጻጸም ደረጃ	አማካይ ውጤት
			4	3	2	1		(የመለኪያ ክብደት x አማካይ የአፈፃፀም ደረጃ) በ%
			በጣም ከፍተኛ	ከፍተኛ	መካከለኛ	ዝቅተኛ
1	Cover Page	0.05					0	0
2	General information	0.08					0	0
3	Course Description	0.03					0	0
4	Course objectives and learning outcomes	0.28					0	0
5	Course contents	0.32					0	0
6	Preparation and evaluation process	0.07					0	0
7	General standards for syllabus format	0.12					0	0
8	Layout of the syllabus	0.05					0	0
	አማካይ ውጤት		0	0	0	0	0	0

## Sheet: Comunity Service Prosal Qual
Performance Assessment Criteria for the Development Project Proposal for
community services		የመምህሩ ስም			#REF!
			የቅጾች ብዛት	5
No	Research Project Components Criteria	Evaluation%					Average result	Score (weight X performance level)
		Total Points	4	3	2	1
1	Relevance of the topic/title	0.11					0	0
2	Context and Background Justification	0.06					0	0
3	Beneficiaries	0.03					0	0
4	Development Objectives (General Objectives)	0.03					0	0
5	Immediate Objectives (Specific Objectives)	0.02					0	0
6	Assumption	0.04					0	0
7	Location, Site and Environment Description/Characterization/	0.03					0	0
8	Activities	0.06					0	0
9	Inputs	0.06					0	0
10	Out Put	0.06					0	0
11	Human resources	0.05					0	0
12	Organization and management	0.08					0	0
13	Financial analysis	0.12					0	0
14	Implementation Procedures (Monitoring and Evaluation)	0.1					0	0
14.1	Appraisal Check List	0.03					0	0
14.2	Objectives fit into the development priorities	0.04					0	0
14.3	Environment	0.04					0	0
14.4	Social	0.02					0	0
14.5	Sustainability (Technical and Institutional Feasibility)	0.02					0	0
	Average							0

## Sheet: አማካሪ ለሆኑ
በደብረታቦር ዩኒቨርሲቲ የተፈጥሮና ቀመር ሳይንስ ፋኩልቲ
የሒሳብ ትም/ት ክፍል መምህራን የውጤት-ተኮር ዕቅድ አፈጻጸም				ከሀምሌ1/2007-ጥር30/2008 ዓ/ም
የሰራተኛው ስም	#REF!		የስራ መደቡ መጠሪያ	መምህር	ደረጃ	ረዳት ሌክቸረር
እይታዎች	የአፈፃፀም ግብ ተኮር ተግባራት	የተግባሩ ከ100% ያለው ክብደት	yxfÚ[M mlkþÃ		ዒላማ	ክንውን	የአፈጻጻም ደረጃ	የተገኘ አጠቃላይ ውጤት
			mlkþÃ	ymlkþÃ KBdT b%				(የመለኪያ ክብደትxየአፈፃፀም ደረጃ)
ደንበኛ	የደንበኞችን እርካታ ማሳደግ	0.48	የተማሪዎች እርካታ በ% (በተማሪዎች የተሞላ)	0.48	1	#REF!	#REF!	#REF!
	የአገልግሎት ውጤታማነትን ማሳደግ	0.1	የአገልግሎት ውጤታማነት በ%	0.1	1	0	1	0.025
ፋይናንስ	ለስራ የተመደበ የሀብት አያያዝን ማሻሻል	0.03	ለስራ ከተመደበ የዩኒቨርሲቲው ንብረት ያለጉዳት ሥራ ላይ የዋለ በመቶኛ	0.03	1	0.98	4	0.03
የውስጥ አሰራር	የማህበረሰብ አገልግሎት መስጠት	0.05	የተሠጠ የማህበረሠብ አገልግሎት በቁጥር	0.02	1	0	1	0.005
			የተሰጠ የማህበረሠብ አገልግሎት ጥራት በ%	0.02	1	0	1	0.005
			የማህበረሰብ አገልግሎት የተሰጠበት ቀን	0.01		0	1	0.0025
	የማማከር አገልግሎት መስጠት	0.04	የማማከር አገልግሎት እንዲያገኙ ከተመደቡ ተማሪዎች ውስጥ የማማከር አገልግሎት ያገኙት ድርሻ በ%	0.01	1	0.95	4	0.01
			ለተመደበበት ክላስ የተሠጠ የምክር አገልግሎት ድግግሞሽ በቁጥር	0.01	8	7	4	0.01
			በስታንዳርዱ መሠረት የተሠጠ የማማከር አገልግሎት በ% (በተመካሪዎች የተሞላ)	0.02	0.9	0	1	0.005
	የሞዱል ዝግጅትን ማሻሻል	0.05	የተዘጋጀ ሞጁል በቁጥር	0.01	1	1	4	0.01
			የሞጁሉ ጥራት በ% (በጥራት አረጋጋጭ ቡድን አባላት የተሞላ)	0.03	1	0	1	0.0075
			ሞጁሉ የሚጠናቀቅበት ጊዜ	0.01	መስከ 07	4	4	0.01
	ሲለበስ ዝግጅትን ማሻሻል	0.02	የተዘጋጀ ሲለበስ በቁጥር	0.005	1	1	4	0.005
			የሲለበስ ጥራት በ% (በጥራት አረጋጋጭ ቡድን አባላት የተሞላ)	0.01	1	0	1	0.0025
			ሲለበሱ የሚጠናቀቅበት ጊዜ	0.005	መስከ 07	4	4	0.005
	ተከታታይ ምዘናዎችን ማካሔድና ለተማሪዎች ማሳወቅ	0.04	በኮርስ ሲለበሱ መሠረት የተሰጠ ምዘና በ%	0.01	1	0.96	4	0.01
			በጥራት አረጋጋጭ ኮሚቴው ተረጋግጠው ለተማሪዎች የቀረቡ ፈተናዎች በ%	0.01	1	0.95	4	0.01
			በወጣው ፕሮግራም መሠረት የተሠጠ ምዘና በ%	0.01	1	0.95	4	0.01
			በወቅቱ ለተማሪዎች የተመለሱ ምዘናዎች	0.01	በ15 ቀን ውስጥ	4	4	0.01
	የማህበረሠብ አገልግሎት ፕሮጀክት ፕሮፖዛል ማዘጋጀት	0.03	የተዘጋጀ የማህበረሠብ አገልግሎት ፕሮጀክት ፕሮፖዛል በቁጥር	0.01	1	1	4	0.01
			የፕሮጀክት ፕሮፖዛሉ ጥራት በ%	0.01	1	0	1	0.0025
			ፕሮፖዛሉ የተዘጋጀበት ጊዜ	0.01		4	4	0.01
	ሴሚናር ማዘጋጀት	0.02	የተዘጋጀ የሴሚናር መድረክ በቁጥር	0.005	1	0	1	0.00125
			የቀረበው ሴሚናሩ ጥራት በ%	0.01	1	0	1	0.0025
			ሴሚናሩ የተዘጋጀበት ጊዜ	0.005		0	1	0.00125
	ክላስን በአግባቡ መምራት	0.04	በተቀመጠው የትምህርት ክፍለ ጊዜ በክላስ የተገኘባቸው ጊዜዎች በ%	0.02	1	0.98	4	0.02
			በኮርስ ጋይድ ቡኩ መሠረት የኮርስ ሽፋን%	0.02	1	0.98	4	0.02
መማማርና ዕድገት	በቡድን የመስራት ብቃት ማሳደግ	0.08	በጋራ የሚሠሩ ባልደረቦች እርካታ በ%	0.08	1	#REF!	#REF!	#REF!
	ለተልዕኮ የሚያግዝ የግል እውቀትና ክህሎት ለማሳደግ ስልጠና መውሰድ	0.02	የዕቅድ አፈጻጸም በ%	0.01	1		1	0.0025
			የተወሠደ ስልጠና በቁጥር	0.01	3		1	0.0025
የተጠቃለለ ውጤት								#REF!
የተጠቃለለ የአፈጻጸም ደረጃ								#REF!
	y¿‰t¾W Ñlù SM yQRB `§ðW Ñlù SM
	ðR¥		ðR¥
	qN qN

## Sheet: አማካሪ laለሆኑ
በደብረታቦር ዩኒቨርሲቲ የተፈጥሮና ቀመር ሳይንስ ፋኩልቲ
የሒሳብ ትም/ት ክፍል መምህራን የውጤት-ተኮር ዕቅድ አፈጻጸም				ከሀምሌ1/2007-ጥር30/2008 ዓ/ም
የሰራተኛው ስም	#REF!		የስራ መደቡ መጠሪያ	መምህር	ደረጃ	ረዳት ሌክቸረር
እይታዎች	የአፈፃፀም ግብ ተኮር ተግባራት	የተግባሩ ከ100% ያለው ክብደት	yxfÚ[M mlkþÃ		ዒላማ	ክንውን	የአፈጻጻም ደረጃ	የተገኘ አጠቃላይ ውጤት
			mlkþÃ	ymlkþÃ KBdT b%				(የመለኪያ ክብደትxየአፈፃፀም ደረጃ)
ደንበኛ	የደንበኞችን እርካታ ማሳደግ	0.5	የተማሪዎች እርካታ በ%	0.5	1	#REF!	#REF!	#REF!
	የአገልግሎት ውጤታማነትን ማሳደግ	0.1	የአገልግሎት ውጤታማነት በ%	0.1	1	0	1	0.025
ፋይናንስ	ለስራ የተመደበ የሀብት አያያዝን ማሻሻል	0.03	ለስራ ከተመደበ የዩኒቨርሲቲው ንብረት ያለጉዳት ሥራ ላይ የዋለ በመቶኛ	0.03	1	0.98	4	0.03
የውስጥ አሰራር	የማህበረሰብ አገልግሎት መስጠት	0.05	የተሠጠ የማህበረሠብ አገልግሎት በቁጥር	0.02	1	0	1	0.005
			የተሰጠ የማህበረሠብ አገልግሎት ጥራት በ%	0.02	1	0	1	0.005
			የማህበረሰብ አገልግሎት የተሰጠበት ቀን	0.01				0
	የማማከር አገልግሎት መስጠት	0.02	የማማከር አገልግሎት እንዲያገኙ ከተመደቡ ተማሪዎች ውስጥ የማማከር አገልግሎት ያገኙት ድርሻ በ%	0.01	1	0.95	4	0.01
			ለተመደበበት ክላስ የተሠጠ የምክር አገልግሎት ድግግሞሽ በቁጥር	0.01	8	7		0
	የሞዱል ዝግጅትን ማሻሻል	0.05	የተዘጋጀ ሞጁል በቁጥር	0.01	1	1	4	0.01
			የሞጁሉ ጥራት በ% (በጥራት አረጋጋጭ ቡድን አባላት የተሞላ)	0.03	1	0	1	0.0075
			ሞጁሉ የሚጠናቀቅበት ጊዜ	0.01	የካቲት 16			0
	ሲለበስ ዝግጅትን ማሻሻል	0.02	የተዘጋጀ ሲለበስ በቁጥር	0.005	1	1	4	0.005
			የሲለበስ ጥራት በ% (በጥራት አረጋጋጭ ቡድን አባላት የተሞላ)	0.01	1	0	1	0.0025
			ሲለበሱ የሚጠናቀቅበት ጊዜ	0.005	የካቲት 16			0
	ተከታታይ ምዘናዎችን ማካሔድና ለተማሪዎች ማሳወቅ	0.04	በኮርስ ሲለበሱ መሠረት የተሰጠ ምዘና በ%	0.01	1	0.96	4	0.01
			በጥራት አረጋጋጭ ኮሚቴው ተረጋግጠው ለተማሪዎች የቀረቡ ፈተናዎች በ%	0.01	1	1	4	0.01
			በወጣው ፕሮግራም መሠረት የተሠጠ ምዘና በ%	0.01	1	1	4	0.01
			በወቅቱ ለተማሪዎች የተመለሱ ምዘናዎች	0.01	በ15 ቀን ውስጥ			0
	የማህበረሠብ አገልግሎት ፕሮጀክት ፕሮፖዛል ማዘጋጀት	*3%	የተዘጋጀ የማህበረሠብ አገልግሎት ፕሮጀክት ፕሮፖዛል በቁጥር	0.01	1	0	1	0.0025
			የፕሮጀክት ፕሮፖዛሉ ጥራት በ%	0.01	1	0	1	0.0025
			ፕሮፖዛሉ የተዘጋጀበት ጊዜ	0.01				0
	ሴሚናር ማዘጋጀት	0.02	የተዘጋጀ የሴሚናር መድረክ በቁጥር	0.005	1	0	1	0.00125
			የቀረበው ሴሚናሩ ጥራት በ%	0.01	1	0	1	0.0025
			ሴሚናሩ የተዘጋጀበት ጊዜ	0.005				0
	ክላስን በአግባቡ መምራት	0.04	በተቀመጠው የትምህርት ክፍለ ጊዜ በክላስ የተገኘባቸው ጊዜዎች በ%	0.02	1	1	4	0.02
			በኮርስ ጋይድ ቡኩ መሠረት የኮርስ ሽፋን%	0.02	1	0.99	4	0.02
መማማርና ዕድገት	በቡድን የመስራት ብቃት ማሳደግ	0.08	በጋራ የሚሠሩ ባልደረቦች እርካታ በ%	0.08	1	#REF!	#REF!	#REF!
	ለተልዕኮ የሚያግዝ የግል እውቀትና ክህሎት ለማሳደግ ስልጠና መውሰድ	0.02	የዕቅድ አፈጻጸም በ%	0.01	1		1	0.0025
			የተወሠደ ስልጠና በቁጥር	0.01	3			0
የተጠቃለለ ውጤት								#REF!
የተጠቃለለ የአፈጻጸም ደረጃ								#REF!
	y¿‰t¾W Ñlù SM yQRB `§ðW Ñlù SM
	ðR¥		ðR¥
	qN qN

## Sheet: Research
Research
By evaluators		5 participants
			Performance level				Average result	Score (weight X performance level	Result from 100%
No	Research Project Evaluation Criteria	weight	4	3	2	1
1	Clarity and relevance of the topic
1.1	Priority of the research project	0.08	3	1	1		3.4	0.272
1.2.	The expected output/outcome of the research project/	0.17	2	2	1		3.2	0.544
2	Introduction						0	0
2.1.	Background of the study	0.07	4	1			3.8	0.266
2.2.	Statement of the Problems	0.06	5				4	0.24
2.3	Significance of the study	0.04	2	1	1	1	2.8	0.112
2.4	Objective (s) of the study	0.05	4	1			3.8	0.19
3	Related Review Literatures	0.05	2	1	2		3	0.15
4	Materials and Methods		2	2	1		3.2	0
4.1.	Description of the Study Area	0.03	4	1			3.8	0.114
4.2	Mathematical model or the design, treatments	0.1	3	1	1		3.4	0.34
4.3	Experimental Procedures	0.15	1	2	1	1	2.6	0.39
4.4.	Method of data collection / data to be collected/	0.05	2	2	1		3.2	0.16
4.5	Method of data analysis	0.06	2	1	1	1	2.8	0.168
5	Work plan	0.02	1	2	1	1	2.6	0.052
6	Logistics	0.03	2	1	1	1	2.8	0.084
7	Others (references and Annex/Appendix)	0.04	2	2	1		3.2	0.128
	Total	1						3.21	0.8025

## Sheet: Seminar
የሴሚናር ዝግጅት በሚመለከት
ተ/ቁ	የአፈጻጸም መመዘኛ ነጥቦች	ክብደት	የአፈጻጸም ደረጃ				አሰተያየት
			4	3	2	1
			በጣም ከፍተኛ	ከፍተኛ	መካከለኛ	ዝቅተኛ
1	የመርሃ ግብር ትዉዉቅ	0.03
2	የመግቢያ ንግግር	0.02
3	ሴሚናሩን ለመስራት ያነሳሳዉ ጉዳይና ዓላማዉ በግልፅ መቀመጡ	0.09
4	የሴሚናሩ ይዘት ለተሳታፊዎች የነበረዉ ግልፅነት	0.12
5	የሴሚናሩ ርዕስ ወቅታዊነትና ያስተላለፈዉ አዲስ ነገር መኖር	0.13
6	ጥያቄ መላሽ/ የምርምር ሃሳቦችን/ የያዘ መሆኑ	0.15
7	የዋቢ መፃህፍት አጠቃቀም	0.09
8	በሚቀርበዉ ሴሚናር ዙሪያ የሚመለከታቸዉ አካላት ተሳትፎ ሁኔታ	0.05
9	የፕሮግራሙ ዝግጅት ተደራሽነትና ግልፅነት	0.04
10	ግብዓቶችን ለማሟላት የተደረገዉ ቅድመ ዝግጅት	0.05
11	የአቀራረብ ግልፅነትና ማራኪነት	0.09
12	የአቀራረብ ሁኔታ ሳይንሳዊ ዘዴን የተከተለ መሆኑ	0.03
13	በተሳታፊዎች ለሚነሱ ጥያቄዎች የሴሚናሩን ይዘት በጠበቀ መልኩ የመመለስ ሁኔታ	0.05
14	ተሳታፊዎች በቀረበዉ መነሻ ጽሁፍ ዙሪያ ሳይንሳዊ ክርክር እንዲያደርጉ የማነሳሳት ብቃት	0.04
15	የመዝጊያ ንግግር	0.02
	ድምር ውጤት	1

## Sheet: Sheet2
Region	Author	puplication year	setting	Study design	sample size	response rate	prevalence	SE Prevalence	LBW	LBLBW	UBLBW	logLBLBW	logUBLBW	Logor LBW	SologorLBW	Preterm	Lbpreterm	Ubpreterm	logLBUrban	logUBpreterm	logorpreterm	Sologorpreterm	LiveWithboy/girl friend	LBfriends	UBfriends	logLBfriends	logUBfriends	logorFriends	Sologorfriends	MotherEmployed	LBMemployed	UBMemployed	LogLBMemployed	logUBMemployed	LogorEmployed	SologorMemployed	Exellent Health careAttitude	LBAttitude	UBAttitude	logLBAttitude	logUBAttitude	logorAttitude	SologorAttitude
Tigray	Berhanie et al.	2019	Institutional base	case-control	954	100		0	3.12	1.47	6.618	0.385262	1.88979	1.13783	0.383809	2.5	2.198	2.957	0.787548	1.08418	0.916291	0.0756703
SNNPR	Laelago et al.	2017	Institutional base	cross-sectional	195	94	23	0.937036	14.3	5.03	40.7	1.61542	3.70623	2.66026	0.533369
Oromia	Demelash et al.	2015	Institutional base	cross-sectional	408	94	25.8	0.974707	3.4	1.57	7.18	0.451076	1.9713	1.22378	0.387812
Harari	Musa et al.	2021	Institutional base	cross-sectional	603	100	39	1.08496	1.37	1.73	2.57	0.548121	0.943906	0.314811	0.100965	1.62	1.22	2.78	0.198851	1.02245	0.482426	0.210102
Amhara	Tadesse et al.	2020	Institutional base	case-control	414	97.1		0								2.85	1.42	6.22	0.350657	1.82777	1.04732	0.376815
Addis Ababa	Deyessa et al.	2016	Institutional base	case-control	366	91.8		0	5.18	1.53	17.6	0.425268	2.8679	1.64481	0.62312
Harari	Ashenafi et al.	2020	community based	cross-sectional	3015	100	30.5	1.02439
SNNPR	Fetene et al.	2022	community based	cross-sectional	594	99.3	39.2	1.08569
Oromia	Abebe Abate et al.	2016	community based	cross-sectional	299	94.3	44.5	1.10683
SNNPR	Belay et al.	2019	community based	cross-sectional	606	97	21	0.906473
Amhara	Azene et al.	2019	Institutional base	cross-sectional	418	97.8	41.1	1.09499
Tigray	Atsbaha et al.	2020	Institutional base	cross-sectional	323	99	36.1	1.06863
Tigray	Gebrezgi et al.	2017	Institutional base	cross-sectional	422	100	20.6	0.900515
Oromia	Gashaw et al.	2018	Institutional base	cross-sectional	720	100	35.6	1.06588
Amhara	Yimer et al.	2014	community based	cross-sectional	434	97.9	32.2	1.04115
Amhara	Bifftu et al.	2017	Institutional base	cross-sectional	422	99.1	25.4	0.969244
Tigray	Adhena et al.	2020	Institutional base	cross-sectional	543	99.09	37.5	1.07716
